# Supplementary material for: TumorAgDB1.0: tumor neoantigen database platform
Source: Database (Oxford). 2025 Feb 13;2025:baaf010. doi: 10.1093/database/baaf010 (PMC11836679; doi:10.1093/database/baaf010)
Supplement: baaf010_Supp [file baaf010_supp.zip]

Archive with 3 entries (3 files):
- suppl_data/Supplementary Table S1.xlsx
- suppl_data/Supplementary Table S2.xlsx
- suppl_data/Supplementary Table S3.xlsx
