# Supplementary material for: TumorAgDB1.0: tumor neoantigen database platform
Source: Database (Oxford). 2025 Feb 13;2025:baaf010. doi: 10.1093/database/baaf010 (PMC11836679; doi:10.1093/database/baaf010)
Supplement: baaf010_Supp [file baaf010_supp.zip › suppl_data/Supplementary Table S1.xlsx]

## Sheet: Supplementary Table S1
Species	Search Criteria	Available Information
Homo sapiens	antigenName、peptide、responseType、dataset、immunogenicity	antigenName、peptide、responseType、dataset、immunogenicity、length Of Peptide、tissue、species、dataset、peptideType、proteinIRI、reference、hlaFrequency、lymphocyteStimulation、mhcAllele、mhcType、type、sample、startPositionInAntigen、bigType2、bigType、dataSource、geneSymbol、iedbId、chromosome、genomicCoord、ref、alt、gene、aaMutant、aaWt、wtSeq、pepMutStart、tumorContent、mutantRank、mutantRankNetMHCpa、mutantRankPRIME、mutRank…
Mouse	assayGroup、peptide、immunogenicity、antigenName	antigenName、peptide、assayGroup、mhcAllele、immunogenicity、length Of Peptide、qualitativeMeasure、species、epitopeOrganism、epitopeAntigenIRI、proteinIRI、reference、hlaFrequency、mhcType、startPositionInAntigen、bigType、geneSymbol、iedbId、alphaHelixPreference、bigType3、bigType2

## Sheet: Readme
Supplementary Table S1. Database search criteria and search results preview table.
