# Supplementary material for: TumorAgDB1.0: tumor neoantigen database platform
Source: Database (Oxford). 2025 Feb 13;2025:baaf010. doi: 10.1093/database/baaf010 (PMC11836679; doi:10.1093/database/baaf010)
Supplement: baaf010_Supp [file baaf010_supp.zip › suppl_data/Supplementary Table S2.xlsx]

## Sheet: Supplementary Table S2
Feature Name	Feature Description	Feature Category
ProtFP	Describes protein fingerprints representing sequence diversity and features	Sequence Diversity Feature
VhseScales	Scales based on different amino acid properties to represent sequences
Information Entropy	Variability and complexity of the sequence, reflecting sequence uncertainty
aIndex	Reflects the hydrophobicity of protein amino acid composition	Physicochemical Feature
Boman Index	Estimates the potential of peptide-protein interaction
Hmoment	Mean hydrophobicity of a peptide helix, evaluating the polarity of hydrophobic regions
Instability Index	Indicator of protein stability, reflecting its stability in vitro
PI	Isoelectric point, indicating the charge state of peptides at different pH levels
Charge	Total charge, affecting the binding ability of peptides to MHC
MW	Molecular weight, indicating the physical mass of the peptide
Peptide Stability	Stability of the peptide, affecting its persistence in vivo
Peptide Solubility	Solubility of the peptide, affecting its behavior in intra- and extracellular environments
Peptide Hydrophobicity	Hydrophobicity of the peptide, affecting stability in the MHC binding groove
Alpha_Helix_Preference	Preference for forming alpha-helix structures	Structural Feature
Beta_Strand_Frequency	Frequency of occurrence of beta-strand structures
Anchor Position	Position of anchor residues in the MHC binding groove, determining binding stability
Peptide Length	Length of the peptide, affecting its compatibility with MHC molecules
Mutation Peptide Abundance	Expression level of the mutated peptide, affecting immune recognition potential	Biological Feature
Mutational Load	Mutation load, indicating the number of gene mutations in the tumor	Genetic Feature
Proteasomal Cleavage Efficiency	Efficiency of peptide processing by proteasome, affecting antigen processing	Antigen Processing Feature
TAP Transport Efficiency	TAP transport efficiency, influencing antigen presentation in the endoplasmic reticulum

## Sheet: Readme
Supplementary Table S2. Description and statistical overview of tumor neoantigen features.
TumorAgDB1.0 contains 21 tumor neoantigen features. This table provides a description of each feature. These features are categorized into six groups: physicochemical features, sequence diversity features, structural features, biological features, genetic features, and antigen processing features. Studies have shown that peptide hydrophobicity plays a key role in the specific recognition of tumor…
