# Supplementary material for: TumorAgDB1.0: tumor neoantigen database platform
Source: Database (Oxford). 2025 Feb 13;2025:baaf010. doi: 10.1093/database/baaf010 (PMC11836679; doi:10.1093/database/baaf010)
Supplement: baaf010_Supp [file baaf010_supp.zip › suppl_data/Supplementary Table S3.xlsx]

## Sheet: Supplementary Table S3
Tool	Year of Publication	Category	Method	URL
NetMHCpan	2009	MHC Binding	Artificial Neural Network	https://github.com/LadnerLab/netMHCpan-4.0-parse
NetMHC	2001	MHC Binding	Artificial Neural Network	https://github.com/richelbilderbeek/netmhc2pan
NetMHCIIpan	2010	MHC Binding	Artificial Neural Network	https://github.com/richelbilderbeek/netmhc2pan
IEDB MHC I Binding Prediction	2007	MHC Binding	Linear regression	http://tools.iedb.org/mhci/
MuPeXI	2019	MHC Binding	MHC binding prediction	https://github.com/ambj/MuPeXI
MHCflurry	2018	MHC Binding	Convolutional Neural Network	https://openvax.github.io/mhcflurry/
MixMHCpred	2017	MHC Binding	Mixture model	https://github.com/jiujiezz/deephlapan
IEDB MHC II Binding Prediction	2008	MHC Binding	Linear regression	http://tools.iedb.org/mhcii/
pVACtools	2017	Immunogenicity	Mixture model	https://github.com/griffithlab/pVACtools
Immuno-Predict	2020	Immunogenicity	Linear regression	https://github.com/andy90/immunogenicity_predictor
DeepHLApan	2020	Immunogenicity	Recurrent neural network	https://github.com/jiujiezz/deephlapan
EpiSeq	2019	Immunogenicity	Mixture model	https://github.com/nickbrazeau/OvID_EpiSeq
DeepLigand	2020	Immunogenicity	Deep Residual Network	https://github.com/gifford-lab/DeepLigand
Arpeggio	2020	Immunogenicity	Parsing Expression Grammar	https://github.com/textX/Arpeggio
NeoPredPipe	2020	Immunogenicity	Mixture model	https://github.com/MathOnco/NeoPredPipe
VaxiJen	2007	Immunogenicity	Machine learning	https://www.ddg-pharmfac.net/vaxijen/VaxiJen/VaxiJen.html

## Sheet:  Readme
Supplementary Table S3.Tools description.
TumorAgDB1.0 integrates a total of 16 commonly used prediction tools, including 8 MHC binding affinity tools and 8 immunogenicity prediction tools. The "Method" column describes the primary algorithms or methods used by each tool, while the "URL" column provides the online access link or resource page for each tool.
